# Supplementary material for: AAV Vectors Pseudotyped with Capsids from Porcine and Bovine Species Mediate In Vitro and In Vivo Gene Delivery
Source: Viruses. 2023 Dec 29;16(1):57. doi: 10.3390/v16010057 (PMC10820940; doi:10.3390/v16010057)
Supplement: Supplementary file 1 [file viruses-16-00057-s001.zip]

Archive with 1 entries (1 files):
- viruses-2730222-supplementary.pdf
